# Supplementary material for: Periodontitis increases rheumatic factor serum levels and citrullinated proteins in gingival tissues and alter cytokine balance in arthritic rats
Source: PLoS One. 2017 Mar 30;12(3):e0174442. doi: 10.1371/journal.pone.0174442 (PMC5373534; doi:10.1371/journal.pone.0174442)
Supplement: S1 File — (XLSX) [file pone.0174442.s001.xlsx]

## Sheet: Table A -Morfometric data
Ligated	Unligated		Ligated	Unligated		Ligated	Unligated		Ligated	Unligated
RA+EP	RA+EP		RA	RA		EP	EP		CONTROL	CONTROL
1.7	1.3			1.56667		1.5	1.07		1.3	1.17
1.58	1.1		1.31	1.3		1.43	1.23		1.23	1.3
1.53	1.4					1.47	1.03		1.07	1.07
1.57	1.2		1.31			1.47	1.2		1.47	1.47
1.63	1.33		1.31	1.2		1.33	1.33		0.9	1.03
1.67	1.07		1.1	1.1		1.33	1.27		1.2	1.2
1.47	1.3		1.13333	1.26667		1.37	1.19		1.1	1.1
1.47	1.53		1.23333	1.1					1.07	1.1
1.57	1.17		1.23333	1.16667					1.2	1.2
1.7	1.33		1.16667	1.26667					1.07	1.1
	1.37		1.31	1.23333					1.13	1.1
									1.2	1.37
1.589	1.28182		1.23407	1.24444		1.41429	1.18857		1.16167	1.18417
0.0853034	0.136295		0.0834629	0.140436		0.070677	0.106212		0.141988	0.133312

## Sheet: Table B - Rheumatoid factor
	AR+DP+PL	AR	DP	SAÚDE
1	76.02	70.04	71.54	79.75		87.22	83.49	77.51	79.75
2	73.03	76.02	74.52	67.05		81.25	78.26	69.3	67.05
3	82.74	79.75	73	76.76		80.5	72.28	75.27	76.76
4	76.02	79.75	78.26	76.02		81.99	78.26	77.51	76.02
5	73.03	76.02	71.54	79.75		87.22	83.49	69.3	67.05
6	82.74	76	74.52	67.05		87.22	78.26	75.27	67.05
7	76.02	79.75	71.54	67.05		87.22	72.28	69.3	67.05
8	82.74	76	74.52	67.05		87.22	78.26	69.3	67.05
9	78	76	73	72		85	78	72	71
10	78		73	72		85	78	72	71
	77.834	76.5922	73.544	72.448		84.984	78.058	72.676	70.978
	3.77551	3.05273	2.05573	5.32234		2.74898	3.74097	3.44313	4.86425
	AR+DP+PL	AR	DP	SAÚDE		AR+DP+PL	AR	DP	SAÚDE

## Sheet: Table C - ACCPA
	AR+DP+PL	AR	DP	SAÚDE		AR+DP+PL	AR	DP	SAÚDE				Gingival tissue	AR+DP+PL	AR	DP	SAÚDE
1	8.87	10.739	0.521	2.227		17	65.968	.	2.227					31.577	0.026	1.103	0.26
2	2.018	5.437	0.067	2.816		8.583	.	.	2.816					70.008	0.191	0.078	0.09
3	6	4.31	0.008	2		28.007	.	6.073	2					31.577	0	3.08	0.26
4	8.87	6	0.048	2.227		14.478	7.249	.	2.227					70.008	0.026	1.103	0.26
5	2.018	10.739	0.152	2.816		17	.	.	.					31.577	0.191	0.078	0.09
6	6	5.437	0.521	2.227		8.583	.	6.073	2.227					70.008	0	3.08	0.26
7	8.87	4.31	0.067	2.816		28.007	65.9	.	.					31.577	0.026	1.103	0.26
8	2.018	6	0.008	2.227		14.478	7.249	30.11	2.227					70.008	0.191	0.078	0.09
9	6	21	0.048	2.816		28	36	6.073	2.816						0.026	1.103	0.26
10	6	21	0.152	2		28	36	2.84	2						0.191	0.078	0.09
	5.6664	9.4972	0.1592	2.4172		19.2136	36.3943	10.2338	2.3175				media	50.7925	0.0868	1.0884	0.192
	2.81201	6.48895	0.197022	0.354178		8.09472	26.2465	11.199	0.323238				dp	20.5422	0.0902377	1.15554	0.0877876
	AR+DP+PL	AR	DP	SAÚDE		AR+DP+PL	AR	DP	SAÚDE

## Sheet: Table D - Immunoenz
	Group	rat	IL-4	IL-1B	IL-6	IL-17	TNFa
	1	1	0.16	0.63	.	.	.
	1	2	0.04	0.16	0.043	0.08	0.04
	1	3	0.03	0.95	0.08	0.05	0.01
	1	4	0.08	.	0.21	0.11	0.05
	1	5	0.02	0.3	0.04	0.04	0.03
	1	6	0.27	.	.	.	0.06
	1	7	0.01	1.01	0.02	0.04	0.01
	1	8	0.02	0.62	0.05	0.03	0.02
	1	9	0.02	1.07	0.11	0.04	0.02
	1	10	0.01	0.82	0.04	0.03	0.01
	1	11	0.11	0.6	0.06	.	0.06
	1	12	0.02	0.48	0.03	0.04	0.03
			0.0658333	0.664	0.0683	0.0511111	0.0309091	CONTROL
			0.0759889	0.286049	0.0532917	0.0251416	0.0183177
	2	1	0	1.1	.	0.01	0.01
	2	2	0.02	.	0.03	0.03	.
	2	3	0.02	1.22	.	0.03	0.02
	2	4	.	1.4	0.67	.	0.04
	2	5	.	.	0.22	0.07	0.04
	2	6	0.02	1.19	0.06	0.05	0.03
	2	7	0.02	.	0.05	0.05	0.02
	2	8	0.02	1.2	0.2	0.06	0.01
	2	9	0.01	1.21	0.21	0.05	0.03
	2	10	0.03	1.22	0.22	0.07	0.04
			0.0175	1.22	0.2075	0.0466667	0.0266667	EP
			0.00829156	0.0829802	0.191164	0.0188562	0.011547
	3	1	.	1.55	1.02	.	0.33
	3	2	0.1	0.57	0.06	0.27	0.03
	3	3	0.12	0.32	0.45	0.16	0.06
	3	4	0.05	3.42	0.1	0.09	0.04
	3	5	0.09	2.39	0.21	0.06	0.03
	3	6	0.13	.	0.7	0.31	0.15
	3	7	0.1	2.64	0.96	0.17	0.07
	3	8	0.06	1.83	0.2	0.09	0.03
	3	9	0.03	1.51	0.04	0.3	.
	3	10	0.07	0.53	0.39	0.1	0.04
	3	11	0.07	0.44	0.54	0.12	0.05
			0.082	1.52	0.424545	0.167	0.083	RA
			0.0315524	1.06497	0.34855	0.0935771	0.0939326
	4	1	0.01	1.2	0.1	0.04	.
	4	2	0.07	.	0.06	0.07	0.03
	4	3	0.01	1.01	0.2	.	.
	4	4	0.02	.	.	.	0.02
	4	5	0.01	1.13	0.08	0.11	.
	4	6	.	1.76	1.49	0.49	0.11
	4	7	0.12	0.99	3.22	0.16	0.05
	4	8	0.04	0.28	0.1	0.13	0.03
	4	9	0.04	0.92	0.55	0.05	0.02
	4	10	0.08	0.91	0.5	0.07	0.08
	4	11	0.02	0.96	0.12	0.04	0.1
			0.042	1.01778	0.642	0.128889	0.055	EP+RA
			0.0370585	0.38183	1.00575	0.141725	0.036645

## Sheet: Fig A - Pletismometer
RA+EP
RATOS	-21	-14	-7	0	7	14	21	28
n= 11
1	1.69	1.75	1.61	1.69	1.96	1.66	5.14	5.18
2	1.61	1.62	1.94	1.92	3.13	4.69	4.12	3.79
3	1.25	1.47	3.93	3.45	2.23	2.56	2.81	2.89
4	1.31	1.69	3.77	3.88	2.18	3.6	3.38	3.25
5	1.16	2.01	2.19	1.6	2.04	1.8	1.88	1.73
6	1.32	3.1	2.4	2.67	2.58	3.39	3.66	5.08
7	1.16	1.81	2.15	1.57	1.41	1.59	1.6	1.5
8	1.93		2.06	2.27	2.68	2.3	3	1.97
9	1.63		1.83	1.75	2.7	2.34	2.53	1.56
10	1.64		2.16	1.92	2.15	1.81	2.11	2.67
11	1.46		1.87	2.61	3.43	1.73	2.03	2.34
	1.46909	1.92143	2.35545	2.30273	2.40818	2.49727	2.93273	2.90545
RA R
n= 11	Left	Left	Left	Left	Left	Left	Left	Left
1	1.77	1.58	2.02	1.78	3.04	1.92	1.91	1.85
2	1.33	1.69	2.15	1.57	1.69	1.57	2.03	2
3	1.75	1.73	1.61	1.85	2.31	1.85	2.18	1.88
4	1.64	1.82	2.11	1.73	1.69	1.79	1.82	1.61
5	1.63	2.02	2.83	3.88	3.16	2.85	3.1	3
6	1.96	1.68	2.11	1.81	1.63	1.67	1.83	1.76
7	1.65	1.7	2.32	3.18	3.35	2.79	3.15	3.04
8	2.7		1.77	1.99	2.35	2.6	2.15	2.15
9	2.53		1.65	2.27	1.72	2.23	1.96	1.88
10	2.55		1.67	1.83	2.14	1.95	1.77	1.5
11	2.7		1.59	1.36	2	2.03	1.44	1.68
	2.01909	1.74571	1.98455	2.11364	2.28	2.11364	2.12182	2.03182
CONTROL
RATOS
n= 12	Left	Left	Left	Left	Left	Left	Left	Left
2	1.71	1.88	1.9	1.57	1.17	1.86	1.71	1.82
3	1.5	1.87	1.76	1.88	1.2	1.7	1.85	1.91
4	1.62	1.72	1.87	1.71	1.05	1.87	1.92	1.97
5	1.37	1.64	1.25	1.92	1.52	2.12	1.91	1.69
6	1.84	1.75	1.61	1.99	1.28	1.79	1.95	1.99
7	1.5	1.77	1.89	1.67	2.08	1.3	1.43	1.71
9	1.68	1.79	1.7	1.8	1.98	1.97	2	1.52
10	1.61	1.88	1.74	1.75	1.21	1.57	1.62	1.38
11	1.69	1.83	1.84	2.04	1.72	1.45	1.91	1.54
12	1.44	1.72	1.75	1.53	1.8	1.99	1.77	1.51
13	1.87	2	1.87	1.89	1.64	1.47	1.95	1.43
14	1.49	1.65	1.43	1.61	1.71	1.6	1.63	1.38
	1.61	1.79167	1.7175	1.78	1.53	1.72417	1.80417	1.65417
EP
RATOS
n= 7
1	1.5	1.87	1.71	1.68	1.7	1.79	1.5	1.33
2	1.52	1.94	1.78	1.52	1.27	1.81	1.62	1.44
3	1.36	1.56	1.97	1.77	2	1.44	1.71	1.38
4	1.35	1.61	1.6	1.65	1.62	1.36	1.69	1.34
5	1.56	1.23	1.44	1.7	1.28	1.84	1.65	1.35
6	1.82	1.48	1.56	1.38	1.52	1.71	1.59	1.32
7	1.47	1.48	1.45	1.57	1.53	1.78	1.77	1.28
	1.52	1.62352	1.62861	1.62889	1.57333	1.67269	1.66269	1.38602
